# Supplementary material for: Preliminary Insights into the Diagnostic Accuracy of the Modified Arm Care Screen Test for Overhead Athletes: An On-Field Tool for Injury Prevention
Source: Healthcare (Basel). 2023 Nov 26;11(23):3046. doi: 10.3390/healthcare11233046 (PMC10705961; doi:10.3390/healthcare11233046)
Supplement: Supplementary file 1 [file healthcare-11-03046-s001.zip]

Archive with 1 entries (1 files):
- healthcare-2704886-supplementary.pdf
